# Supplementary material for: Non-Invasive Prostate Cancer Characterization with Diffusion-Weighted MRI: Insight from In silico Studies of a Transgenic Mouse Model
Source: Front Oncol. 2017 Dec 1;7:290. doi: 10.3389/fonc.2017.00290 (PMC5717839; doi:10.3389/fonc.2017.00290)
Supplement: Supplementary file 1 [file Data_Sheet_1.ZIP]

Archive with 94 entries (88 files):
- Data Sheet 1/Appendix A.pdf
- Data Sheet 1/Appendix B.pdf
- Data Sheet 1/data_and_code/
- Data Sheet 1/data_and_code/.DS_Store
- Data Sheet 1/data_and_code/ADC_data.csv
- Data Sheet 1/data_and_code/cellularity_dicoms/
- Data Sheet 1/data_and_code/cellularity_dicoms/.DS_Store
- Data Sheet 1/data_and_code/cellularity_dicoms/13_1.dcm
- Data Sheet 1/data_and_code/cellularity_dicoms/14_1.dcm
- Data Sheet 1/data_and_code/cellularity_dicoms/15_10.dcm
- Data Sheet 1/data_and_code/cellularity_dicoms/16_7.dcm
- Data Sheet 1/data_and_code/cellularity_dicoms/18_9.dcm
- Data Sheet 1/data_and_code/cellularity_dicoms/20_5.dcm
- Data Sheet 1/data_and_code/cellularity_dicoms/21_5.dcm
- Data Sheet 1/data_and_code/cellularity_dicoms/22_1.dcm
- Data Sheet 1/data_and_code/cellularity_dicoms/26_1.dcm
- Data Sheet 1/data_and_code/cellularity_dicoms/27_1.dcm
- Data Sheet 1/data_and_code/cellularity_dicoms/28_3.dcm
- Data Sheet 1/data_and_code/cellularity_dicoms/29_1.dcm
- Data Sheet 1/data_and_code/cellularity_dicoms/30_3.dcm
- Data Sheet 1/data_and_code/cellularity_dicoms/31_3.dcm
- Data Sheet 1/data_and_code/cellularity_dicoms/32_3.dcm
- Data Sheet 1/data_and_code/data_analysis.py
- Data Sheet 1/data_and_code/histology_masks/
- Data Sheet 1/data_and_code/histology_masks/.DS_Store
- Data Sheet 1/data_and_code/histology_masks/13_1.p
- Data Sheet 1/data_and_code/histology_masks/14_1.p
- Data Sheet 1/data_and_code/histology_masks/15_10.p
- Data Sheet 1/data_and_code/histology_masks/16_7.p
- Data Sheet 1/data_and_code/histology_masks/18_9.p
- Data Sheet 1/data_and_code/histology_masks/20_5.p
- Data Sheet 1/data_and_code/histology_masks/21_5.p
- Data Sheet 1/data_and_code/histology_masks/22_1.p
- Data Sheet 1/data_and_code/histology_masks/26_1.p
- Data Sheet 1/data_and_code/histology_masks/27_1.p
- Data Sheet 1/data_and_code/histology_masks/28_3.p
- Data Sheet 1/data_and_code/histology_masks/29_1.p
- Data Sheet 1/data_and_code/histology_masks/30_3.p
- Data Sheet 1/data_and_code/histology_masks/31_3.p
- Data Sheet 1/data_and_code/histology_masks/32_3.p
- Data Sheet 1/data_and_code/LICENSE.txt
- Data Sheet 1/data_and_code/LMM.py
- Data Sheet 1/data_and_code/luminalspace_dicoms/
- Data Sheet 1/data_and_code/luminalspace_dicoms/13_1.dcm
- Data Sheet 1/data_and_code/luminalspace_dicoms/14_1.dcm
- Data Sheet 1/data_and_code/luminalspace_dicoms/15_10.dcm
- Data Sheet 1/data_and_code/luminalspace_dicoms/16_7.dcm
- Data Sheet 1/data_and_code/luminalspace_dicoms/18_9.dcm
- Data Sheet 1/data_and_code/luminalspace_dicoms/20_5.dcm
- Data Sheet 1/data_and_code/luminalspace_dicoms/21_5.dcm
- Data Sheet 1/data_and_code/luminalspace_dicoms/22_1.dcm
- Data Sheet 1/data_and_code/luminalspace_dicoms/26_1.dcm
- Data Sheet 1/data_and_code/luminalspace_dicoms/27_1.dcm
- Data Sheet 1/data_and_code/luminalspace_dicoms/28_3.dcm
- Data Sheet 1/data_and_code/luminalspace_dicoms/29_1.dcm
- Data Sheet 1/data_and_code/luminalspace_dicoms/30_3.dcm
- Data Sheet 1/data_and_code/luminalspace_dicoms/31_3.dcm
- Data Sheet 1/data_and_code/luminalspace_dicoms/32_3.dcm
- Data Sheet 1/data_and_code/MCMC_solvers.py
- Data Sheet 1/data_and_code/porosity_dicoms/
- Data Sheet 1/data_and_code/porosity_dicoms/.DS_Store
- Data Sheet 1/data_and_code/porosity_dicoms/13_1.dcm
- Data Sheet 1/data_and_code/porosity_dicoms/14_1.dcm
- Data Sheet 1/data_and_code/porosity_dicoms/15_10.dcm
- Data Sheet 1/data_and_code/porosity_dicoms/16_7.dcm
- Data Sheet 1/data_and_code/porosity_dicoms/18_9.dcm
- Data Sheet 1/data_and_code/porosity_dicoms/20_5.dcm
- Data Sheet 1/data_and_code/porosity_dicoms/21_5.dcm
- Data Sheet 1/data_and_code/porosity_dicoms/22_1.dcm
- Data Sheet 1/data_and_code/porosity_dicoms/26_1.dcm
- Data Sheet 1/data_and_code/porosity_dicoms/27_1.dcm
- Data Sheet 1/data_and_code/porosity_dicoms/28_3.dcm
- Data Sheet 1/data_and_code/porosity_dicoms/29_1.dcm
- Data Sheet 1/data_and_code/porosity_dicoms/30_3.dcm
- Data Sheet 1/data_and_code/porosity_dicoms/31_3.dcm
- Data Sheet 1/data_and_code/porosity_dicoms/32_3.dcm
- Data Sheet 1/data_and_code/README.txt
- Data Sheet 1/data_and_code/sADC_dicoms/
- Data Sheet 1/data_and_code/sADC_dicoms/.DS_Store
- Data Sheet 1/data_and_code/sADC_dicoms/13_1.dcm
- Data Sheet 1/data_and_code/sADC_dicoms/14_1.dcm
- Data Sheet 1/data_and_code/sADC_dicoms/15_10.dcm
- Data Sheet 1/data_and_code/sADC_dicoms/16_7.dcm
- Data Sheet 1/data_and_code/sADC_dicoms/18_9.dcm
- Data Sheet 1/data_and_code/sADC_dicoms/20_5.dcm
- Data Sheet 1/data_and_code/sADC_dicoms/21_5.dcm
- Data Sheet 1/data_and_code/sADC_dicoms/22_1.dcm
- Data Sheet 1/data_and_code/sADC_dicoms/26_1.dcm
- Data Sheet 1/data_and_code/sADC_dicoms/27_1.dcm
- Data Sheet 1/data_and_code/sADC_dicoms/28_3.dcm
- Data Sheet 1/data_and_code/sADC_dicoms/29_1.dcm
- Data Sheet 1/data_and_code/sADC_dicoms/30_3.dcm
- Data Sheet 1/data_and_code/sADC_dicoms/31_3.dcm
- Data Sheet 1/data_and_code/sADC_dicoms/32_3.dcm
