# Supplementary material for: Non-Invasive Prostate Cancer Characterization with Diffusion-Weighted MRI: Insight from In silico Studies of a Transgenic Mouse Model
Source: Front Oncol. 2017 Dec 1;7:290. doi: 10.3389/fonc.2017.00290 (PMC5717839; doi:10.3389/fonc.2017.00290)
Supplement: Supplementary file 1 [file Data_Sheet_1.ZIP › Data Sheet 1/data_and_code/data_analysis.py]

"""
Author: Matthew D Blackledge
 
Copyright (c) 2017, The Institute of Cancer Research and The Royal Marsden.
 All rights reserved.
 
 Redistribution and use in source and binary forms, with or without
 modification, are permitted provided that the following conditions are met:
 
 * Redistributions of source code must retain the above copyright notice, this
 list of conditions and the following disclaimer.
 
 * Redistributions in binary form must reproduce the above copyright notice,
 this list of conditions and the following disclaimer in the documentation
 and/or other materials provided with the distribution.
 
 * Neither the name of the copyright holder nor the names of its contributors
 may be used to endorse or promote products derived from this software without
 specific prior written permission.
 
 THIS SOFTWARE IS PROVIDED BY THE COPYRIGHT HOLDERS AND CONTRIBUTORS "AS IS"
 AND ANY EXPRESS OR IMPLIED WARRANTIES, INCLUDING, BUT NOT LIMITED TO, THE
 IMPLIED WARRANTIES OF MERCHANTABILITY AND FITNESS FOR A PARTICULAR PURPOSE ARE
 DISCLAIMED. IN NO EVENT SHALL THE COPYRIGHT HOLDER OR CONTRIBUTORS BE LIABLE
 FOR ANY DIRECT, INDIRECT, INCIDENTAL, SPECIAL, EXEMPLARY, OR CONSEQUENTIAL
 DAMAGES (INCLUDING, BUT NOT LIMITED TO, PROCUREMENT OF SUBSTITUTE GOODS OR
 SERVICES; LOSS OF USE, DATA, OR PROFITS; OR BUSINESS INTERRUPTION) HOWEVER
 CAUSED AND ON ANY THEORY OF LIABILITY, WHETHER IN CONTRACT, STRICT LIABILITY,
 OR TORT (INCLUDING NEGLIGENCE OR OTHERWISE) ARISING IN ANY WAY OUT OF THE USE
 OF THIS SOFTWARE, EVEN IF ADVISED OF THE POSSIBILITY OF SUCH DAMAGE.
"""

# Import all relevant libraries
import os, cPickle, dicom
from PIL import Image
from itertools import cycle
import numpy as np
import matplotlib.pyplot as pl
from mpl_toolkits.axes_grid.inset_locator import inset_axes
from mpl_toolkits.mplot3d import Axes3D
from scipy.stats import t
from LMM import LMM
from MCMC_solvers import MCMC_ADC_vs_cellularity, MCMC_sADC_vs_porosity
arr = np.array

def linearFit(x, y):
    N = len(x)
    mx = np.mean(x)
    my = np.mean(y)
    mxx = np.mean(x**2)
    mxy = np.mean(x*y)
    slope = (mxy - mx*my)/(mxx - mx**2)
    intercept = my - slope*mx
    
    #For the following see https://www.stat.berkeley.edu/~thornton/STAT20/lec18slides4.pdf
    residuals = y - slope*x - intercept
    S = np.sum(residuals**2) / (N-2)
    SSX = np.sum((x - mx)**2)
    slope_var = S/SSX
    intercept_var = S * (1.0/N**2 + mx**2 / SSX)
    R = np.cov(np.c_[x, y].T)[0, 1]/(np.std(x)*np.std(y))
    
    z = t.interval(0.95, N-2)[1]
    slope_confidence = [slope-np.sqrt(slope_var)*z, slope+np.sqrt(slope_var)*z]
    intercept_confidence = [intercept-np.sqrt(intercept_var)*z, intercept+np.sqrt(intercept_var)*z]
    return (slope, intercept, slope_var, slope_confidence, \
    		intercept_var, intercept_confidence, R)
    
def linearFitIntervals(x, y, x_min = None, x_max = None, n_steps = 100):
	slope, intercept, slope_var, slope_conf, intercept_var, intercept_conf, R = linearFit(x,y)
	
	if x_min is None:
		x_min = x.min()
	if x_max is None:
		x_max = x.max()
    
	x_ = np.linspace(x_min, x_max, n_steps)
	
	N = len(x)
	
	prediction = slope*x_ + intercept
	
	residuals = y - (slope*x + intercept)
	S = np.sqrt(np.sum(residuals**2)/(N-2))
	
	pVal = 0.05
	tVal = (t.interval(1.0-pVal, len(residuals)-2))[0]
	
	#The prediction interval
	sy_pred = S*np.sqrt(1.0 + 1.0/N + ((x_-np.mean(x))**2)/np.sum((x - np.mean(x))**2))
	
	#The confidence interval  
	sy_conf = S*np.sqrt(1.0/N + ((x_-np.mean(x))**2)/np.sum((x - np.mean(x))**2))
	
	conf_2p5 = prediction - tVal*sy_conf
	conf_97p5 = prediction + tVal*sy_conf
	pred_2p5 = prediction - tVal*sy_pred
	pred_97p5 = prediction + tVal*sy_pred
	
	return [x_, prediction, conf_2p5, conf_97p5, pred_2p5, pred_97p5]

def build_database(root = '.', force_build = False):
	
	#  Definition of all directories used in input/output
	if not os.path.exists(root):
		raise Exception(IOError, "root folder not detected!")

	histology_masks_folder = root + '/histology_masks/'
	if not os.path.exists(histology_masks_folder):
		raise Exception(IOError, "histology mask folder not detected!")

	cellularity_dicom_folder = root + '/cellularity_dicoms/'
	if not os.path.exists(cellularity_dicom_folder):
		raise Exception(IOError, "Cellularity dicom folder not detected!")

	luminal_dicom_folder = root + '/luminalspace_dicoms/'
	if not os.path.exists(luminal_dicom_folder):
		raise Exception(IOError, "Luminal fraction dicom folder not detected!")

	sADC_dicom_folder = root + '/sADC_dicoms/'
	if not os.path.exists(sADC_dicom_folder):
		raise Exception(IOError, "sADC dicom folder not detected!")
	
	porosity_dicom_folder = root + '/porosity_dicoms/'
	if not os.path.exists(porosity_dicom_folder):
		raise Exception(IOError, "Porosity fraction dicom folder not detected!")

	results_folder = root + '/stats_results/'
	if not os.path.exists(results_folder):
		os.mkdir(results_folder)

	if os.path.exists(results_folder+'/database.p') and force_build == False:
		fl = open(results_folder+'/database.p', 'rb')
		results = cPickle.load(fl)
		fl.close()
		return results
	else:
		# Find the IDs of the animals to process
		IDs = []
		for fl in os.listdir(sADC_dicom_folder):
			if fl.split('.')[-1] == 'dcm':
				IDs.append(fl.split('.')[0])
		IDs = np.sort(IDs)

		# Load the MR-derived ADC values
		ADCcsv = np.genfromtxt(root + '/ADC_data.csv', delimiter=',', dtype='string')

		# Create data arrays of all histological images
		histology_data = {}
		histology_data['sADC'] = np.array([])
		histology_data['cellularity'] = np.array([])
		histology_data['luminalfraction'] = np.array([])
		histology_data['porosity'] = np.array([])
		histology_data['type'] = np.array([], dtype='string')
		histology_data['ID'] = np.array([], dtype='string')

		roi_mean_data = {}
		roi_mean_data['ADC'] = np.array([])
		roi_mean_data['sADC'] = np.array([])
		roi_mean_data['cellularity'] = np.array([])
		roi_mean_data['porosity'] = np.array([])
		roi_mean_data['luminalfraction'] = np.array([])
		roi_mean_data['type'] = np.array([], dtype='string')
		roi_mean_data['ID'] = np.array([], dtype='string')

		for ID in IDs:

			f = open(histology_masks_folder + ID + '.p', 'rb')
			masks = cPickle.load(f)
			f.close()

			lum_dcm = dicom.read_file(luminal_dicom_folder + ID + '.dcm')
			lum_im = lum_dcm.pixel_array
			lum_im = lum_im * lum_dcm.RescaleSlope + lum_dcm.RescaleIntercept

			sADC_dcm = dicom.read_file(sADC_dicom_folder + ID + '.dcm')
			sADC_im = sADC_dcm.pixel_array
			sADC_im = sADC_im * sADC_dcm.RescaleSlope + sADC_dcm.RescaleIntercept

			cell_dcm = dicom.read_file(cellularity_dicom_folder + ID + '.dcm')
			cell_im = cell_dcm.pixel_array
			cell_im = cell_im * cell_dcm.RescaleSlope + cell_dcm.RescaleIntercept
			
			porosity_dcm = dicom.read_file(porosity_dicom_folder + ID + '.dcm')
			porosity_im = porosity_dcm.pixel_array
			porosity_im = porosity_im * porosity_dcm.RescaleSlope + porosity_dcm.RescaleIntercept

			for type in masks.keys():
				if type in ['c57', 'benign', 'adenocarcinoma', 'PD']:
					m = np.array(masks[type]).T

					sADC = sADC_im[m]/1000 # in 1e-3 mm2/s
					idx = sADC > 0.0
					sADC = sADC[idx]
					n_data = len(sADC)
					histology_data['sADC'] = np.r_[histology_data['sADC'], sADC]
					roi_mean_data['sADC'] = np.r_[roi_mean_data['sADC'], np.mean(sADC)]

					cellularity = cell_im[m] # in cells/mm^2
					cellularity = cellularity[idx]
					histology_data['cellularity'] = np.r_[histology_data['cellularity'], cellularity]
					roi_mean_data['cellularity'] = np.r_[roi_mean_data['cellularity'], np.mean(cellularity)]
					
					porosity = porosity_im[m]
					porosity = porosity[idx]
					histology_data['porosity'] = np.r_[histology_data['porosity'], porosity]
					roi_mean_data['porosity'] = np.r_[roi_mean_data['porosity'], np.mean(porosity)]

					luminalfraction = lum_im[m]
					luminalfraction = luminalfraction[idx]
					histology_data['luminalfraction'] = np.r_[histology_data['luminalfraction'], luminalfraction]
					roi_mean_data['luminalfraction'] = np.r_[roi_mean_data['luminalfraction'], np.mean(luminalfraction)]

					idx = np.logical_and(ADCcsv[:, 0] == ID, ADCcsv[:, 1] == type)
					ADC = ADCcsv[:, 2].astype('float')[idx]
					roi_mean_data['ADC'] = np.r_[roi_mean_data['ADC'], ADC]

					histology_data['type'] = np.r_[histology_data['type'], np.repeat(type, n_data)]
					roi_mean_data['type'] = np.r_[roi_mean_data['type'], [type]]

					histology_data['ID'] = np.r_[histology_data['ID'], np.repeat(ID, n_data)]
					roi_mean_data['ID'] = np.r_[roi_mean_data['ID'], [ID]]

		results = {'histology_data':histology_data, 'roi_mean_data':roi_mean_data}
		fl = open(results_folder + '/database.p', 'wb')
		cPickle.dump(results, fl)
		fl.close()
		return results

def plot_linear_results(x, y, ax, types, xlim = None, ylim = None, legend = False, xlabel = '', ylabel = '',
				 legend_loc = 4, stats_loc = 2, fontsize = 12.0, abscissa_name = '', ordinate_name = ''):
	if xlim == None:
		xlim = (np.min(x), np.max(x))
	if ylim == None:
		ylim = (np.min(y), np.max(y))

	plot_orders = {'c57': 1, 'PD': 2, 'adenocarcinoma': 3, 'benign': 4}
	plot_colors = {'c57': (0, 0.8, 0), 'PD': (1, 0, 0), 'adenocarcinoma': (1, 0.8, 0), 'benign': (0.2, 0.5, 1)}
	plot_labels = {'c57': 'c57', 'PD': 'PD', 'adenocarcinoma': 'Adenocarcinoma', 'benign': 'Benign'}
	
	slope, intercept, slope_var, slope_confidence, intercept_var, intercept_confidence, R = linearFit(x, y)
	x_, prediction, conf_2p5, conf_97p5, pred_2p5, pred_97p5 = linearFitIntervals(x, y, x_min=xlim[0], x_max=xlim[1])

	ax.plot(x_, prediction, 'k-', zorder = 0)
	ax.fill_between(x_, conf_2p5, conf_97p5, color=(0, 0, 0), alpha=0.1, zorder=0)
	ax.plot(x_, pred_2p5, 'k-.', lw=1.0, zorder=0)
	ax.plot(x_, pred_97p5, 'k-.', lw=1.0, zorder=0)
	for type in ['c57', 'benign', 'adenocarcinoma', 'PD']:
		idx = types == type
		ax.plot(x[idx], y[idx], 'o', color=plot_colors[type], label = plot_labels[type], zorder = plot_orders[type])

	ax.set_xlim(xlim)
	ax.set_ylim(ylim)
	ax.set_xlabel(xlabel, fontsize = fontsize)
	ax.set_ylabel(ylabel, fontsize = fontsize)
	ax.tick_params(labelsize=fontsize-1)

	text = "%s = m %s %s + c\nm = %.2f (%.2f, %.2f)\nc = %.2f (%.2f, %.2f)\nr$^{2}$ = %.2f"\
		   %(ordinate_name, r"$ \cdot $", abscissa_name, slope, slope_confidence[0], slope_confidence[1], intercept, intercept_confidence[0],
			 intercept_confidence[1], R**2)
	if stats_loc == 1:
		ax.text(0.99, 0.99, text, transform = ax.transAxes, horizontalalignment = 'right', verticalalignment = 'top',
				fontsize = fontsize)
	if stats_loc == 2:
		ax.text(0.01, 0.99, text, transform=ax.transAxes, horizontalalignment='left', verticalalignment='top',
				fontsize = fontsize)
	if stats_loc == 3:
		ax.text(0.01, 0.01, text, transform=ax.transAxes, horizontalalignment='left', verticalalignment='bottom',
				fontsize = fontsize)
	if stats_loc == 4:
		ax.text(0.99, 0.01, text, transform=ax.transAxes, horizontalalignment='right', verticalalignment='bottom',
				fontsize = fontsize)

	if legend:
		ax.legend(loc=legend_loc, fontsize = fontsize, numpoints=1)

def porosity_vs_sADC(results):
	# Get the per-pixel results from the DICOMs genetrated from histology
	histology_results = results['histology_data']
	
	# Fit the model between sADC and porosity using an mcmc fitting routine
	porosity = histology_results['porosity']/100.0
	sADC = histology_results['sADC']/1000.0
	kinds = histology_results['type']
	IDs = histology_results['ID']

	if os.path.exists('./stats_results/mcmc_model_sADC_vs_porosity.p'):
		f = open('./stats_results/mcmc_model_sADC_vs_porosity.p', 'rb')
		mcmc = cPickle.load(f)
		f.close()
	else:
		init_tortuosity = [0.5, 0.8]
		init_tortuosity_sd = [0.04, 0.06]
		X, Y = np.meshgrid(init_tortuosity, init_tortuosity_sd)
		XX = np.c_[X.ravel(), Y.ravel()]
		mcmc = MCMC_sADC_vs_porosity()
		mcmc.fit(sADC, porosity, initial_values = XX, n_samples = 110000, n_burn=0, n_trim=1)
		f = open('./stats_results/mcmc_model_sADC_vs_porosity.p', 'wb')
		cPickle.dump(mcmc, f)
		f.close()

	mcmc_samples = mcmc.samples

	# Plot the results of the mcmc fit
	f = pl.figure(figsize = (12, 8))
	ax = f.add_subplot(231)
	colors = cycle(['r', 'g', 'b', 'k'])
	for i in range(mcmc_samples.shape[-1]):
		ax.plot(mcmc_samples[:, 0, i], color = colors.next())
	ax.plot([10000, 10000], [mcmc_samples[:, 0, :].min(), mcmc_samples[:, 0, :].max()], 'k--')
	ax.set_ylabel(r"Tortuosity, $\tau$")
	ax.set_xlabel("Sample #")
	ax.set_title("All MCMC samples")
	pl.ticklabel_format(style='sci', axis='x', scilimits=(0,0))

	
	ax = f.add_subplot(234)
	colors = cycle(['r', 'g', 'b', 'k'])
	for i in range(mcmc_samples.shape[-1]):
		ax.plot(mcmc_samples[:, 1, i], color = colors.next())
	ax.plot([10000, 10000], [mcmc_samples[:, 1, :].min(), mcmc_samples[:, 1, :].max()], 'k--')
	ax.set_ylabel(r"$\sigma_{\eta}$")
	ax.set_xlabel("Sample #")
	pl.ticklabel_format(style='sci', axis='x', scilimits=(0,0))
	pl.ticklabel_format(style='sci', axis='y', scilimits=(0,0))


	#Trim the first 1000 samples and take one of the repeat traces
	mcmc_samples = mcmc_samples[10000::100, :, 0]

	ax = f.add_subplot(232)
	ax.plot(mcmc_samples[:, 0], color = 'r')
	ax.set_ylabel(r"Tortuosity, $\tau$")
	ax.set_xlabel("Sample #")
	ax.set_title("Trimmed MCMC samples")
	pl.ticklabel_format(style='sci', axis='x', scilimits=(0,0))
	
	ax = f.add_subplot(235)
	ax.plot(mcmc_samples[:, 1], color = 'r')
	ax.set_ylabel(r"$\sigma_{\eta}$")
	ax.set_xlabel("Sample #")
	pl.ticklabel_format(style='sci', axis='x', scilimits=(0,0))
	pl.ticklabel_format(style='sci', axis='y', scilimits=(0,0))

	ax = f.add_subplot(233)
	ax.hist(mcmc_samples[:, 0], bins = 30)
	ax.set_xlabel(r"Tortuosity, $\tau$")
	ax.set_ylabel("Frequency")
	ax.set_title("Trimmed MCMC Distributions")
	
	ax = f.add_subplot(236)
	ax.hist(mcmc_samples[:, 1], bins = 30)
	ax.set_xlabel(r"$\sigma_{\eta}$")
	ax.set_ylabel("Frequency")
	pl.ticklabel_format(style='sci', axis='x', scilimits=(0,0))

	pl.tight_layout()
	pl.savefig('./stats_results/Figure_B2.pdf')

	nEst, sEst = np.median(mcmc_samples, axis = 0)
	
	n_2p5 = np.percentile(mcmc_samples[:, 0], 2.5)
	n_97p5 = np.percentile(mcmc_samples[:, 0], 97.5)
	s_2p5 = np.percentile(mcmc_samples[:, 1], 2.5)
	s_97p5 = np.percentile(mcmc_samples[:, 1], 97.5)

	x = np.linspace(0.0, 3.5e-3, 1000)

	predictionSamples = np.zeros((x.size, mcmc_samples.shape[0]))
	confidenceSamples = np.zeros((x.size, mcmc_samples.shape[0]))
	for i in range(mcmc_samples.shape[0]):
		curve = mcmc.model(x, mcmc_samples[i, 0])
		confidenceSamples[:, i] = curve
		prediction = curve + np.random.randn()*mcmc_samples[i, 1]
		predictionSamples[:, i] = prediction

	pred_low = np.percentile(predictionSamples, 2.5, axis = 1)
	pred_high = np.percentile(predictionSamples, 97.5, axis = 1)
	pred_best = np.median(confidenceSamples, axis = 1)
	conf_low = np.percentile(confidenceSamples, 2.5, axis = 1)
	conf_high = np.percentile(confidenceSamples, 97.5, axis = 1)
	
	f = pl.figure(figsize = (12, 8))
	ax = f.add_subplot(111)

	labels = {'c57':'C57BL/6', 'benign':'TRAMP benign prostate', 'adenocarcinoma':'TRAMP adenocarcinoma', 'PD':'TRAMP cancer PD'}
	colors = {'c57':(0, 0.8, 0), 'benign':(0.2, 0.5, 1), 'adenocarcinoma':(1, 0.8, 0), 'PD':(1, 0, 0)}
	for mKey in np.unique(kinds):
		pl.plot(sADC[kinds == mKey]*1e3, porosity[kinds == mKey], '.',
					markeredgecolor = colors[mKey], markerfacecolor = colors[mKey], 
					ms = 3.0, alpha = 0.8, label = labels[mKey])

	ax.plot(x*1000, pred_low, 'k-.', lw = 2.0)
	ax.plot(x*1000, pred_high, 'k-.', lw = 2.0)
	ax.plot(x*1000, pred_best, 'k--', lw = 4.0)
	ax.fill_between(x*1000, conf_low, conf_high, color = (0, 0, 0), alpha = 0.1)

	text = r"$\varepsilon_{2}$ = $\left(\frac{\mathrm{sADC}}{\mathrm{D}_{0}}\right)^{\frac{1}{2\tau}} + \eta$"\
	+ "\n"\
	+ r"$\tau$ = %.3f (%.3f, %.3f)"%(nEst, n_2p5, n_97p5)\
	+ "\n"\
	+ r"$\sigma_{\eta}$ = %.3f $\times 10^{-3}$ (%.3f, %.3f)"%(sEst*10, s_2p5*10, s_97p5*10)

	pl.xlabel(r'sADC ($\times 10^{-3}$ mm$^{2}$/s)', fontsize = 18)
	pl.ylabel(r'Extranuclear area fraction, $\varepsilon_{2}$', fontsize = 18)
	pl.text(0.60, 0.75, text, verticalalignment='top', horizontalalignment='center', fontsize = 18)
	pl.legend(loc = 'best', numpoints = 1.0, markerscale = 4.0, fontsize = 18)
	pl.ylim((0, 1))
	pl.xlim((0, 3.0))
	
	res = []
	names = []
	for ID in np.unique(IDs):
		for k in np.unique(kinds[IDs == ID]):
			idx = np.logical_and(IDs == ID, kinds == k)
			res.append(porosity[idx] - mcmc.model(sADC[idx], nEst))
			names.append(ID+"_"+k)
	res = np.array(res)
	names = np.array(names)
	
	idx = np.argsort(names)
	names = names[idx]
	res = res[idx]

	ax2 = inset_axes(ax, width = "40%", height = "35%", loc = 4)
	bp = ax2.boxplot(res, patch_artist=True, sym = '', whis = [5, 95])
	ax2.set_xticklabels(names, rotation = 90.0)
	for i in range(len(bp['boxes'])):
		name = names[i]
		bp['boxes'][i].set_facecolor(colors[name.split('_')[-1]])
		bp['boxes'][i].set_edgecolor((0, 0, 0))
		bp['boxes'][i].set_lw(1.2)
		bp['medians'][i].set_color((0, 0, 0))
		bp['medians'][i].set_lw(1.2)
		bp['whiskers'][i*2].set_color((0, 0, 0))
		bp['whiskers'][i*2 + 1].set_color((0, 0, 0))
		bp['whiskers'][i*2].set_linestyle('-')
		bp['whiskers'][i*2 + 1].set_linestyle('-')
		bp['whiskers'][i*2].set_lw(1.2)
		bp['whiskers'][i*2 + 1].set_lw(1.2)
		bp['caps'][i].set_color((0, 0, 0))
		bp['caps'][i*2 + 1].set_color((0, 0, 0))
		bp['caps'][i].set_lw(1.2)
		bp['caps'][i*2 + 1].set_lw(1.2)
	ax2.set_ylim((-0.2, 0.1))
	ax2.set_yticks((-0.2, -0.1, 0.0, 0.1))
	#ax2.set_yticklabels((-0.25, 0.0, 0.25), rotation = 90)
	# ax2.set_xticklabels(names)
	ax2.tick_params(axis='y', labelsize=12.0)
	ax2.plot(ax2.get_xlim(), (0, 0), 'k--', lw = 1.2)
	ax2.set_ylabel(r'$\varepsilon_{2}$ residuals', fontsize = 15.0)
	ax2.get_xaxis().set_visible(False)
	pl.tight_layout()
	pl.savefig('./stats_results/Figure_B1.pdf')

def ADC_vs_cellularity(results):
	text_fs = 10.5
	
	# Get the per-pixel results from the DICOMs genetrated from histology
	roi_mean_results = results['roi_mean_data']
	
	# Fit the model between sADC and porosity using an mcmc fitting routine
	cellularity = roi_mean_results['cellularity']
	ADC = roi_mean_results['ADC']
	kinds = roi_mean_results['type']
	IDs = roi_mean_results['ID']
	
	plot_orders = {'c57': 1, 'PD': 2, 'adenocarcinoma': 3, 'benign': 4}
	plot_colors = {'c57': (0, 0.8, 0), 'PD': (1, 0, 0), 'adenocarcinoma': (1, 0.8, 0), 'benign': (0.2, 0.5, 1)}
	plot_labels = {'c57': 'C57BL/6', 'PD': 'PD', 'adenocarcinoma': 'Adenocarcinoma', 'benign': 'Benign'}
	
	# Fit the mcmc model if not available and retrieve the samples
	if not os.path.exists('./stats_results/mcmc_model_ADC_vs_cellularity.p'):
		f = file('./stats_results/mcmc_model_sADC_vs_porosity.p', 'rb')
		mcmc_ADCvsPOR = cPickle.load(f)
		f.close()
		mcmc_samples = mcmc_ADCvsPOR.samples[10000::100, :, 0]
		tort_mean = np.mean(mcmc_samples[:, 0])
		tort_sd = np.std(mcmc_samples[:, 0])
		mcmc = MCMC_ADC_vs_cellularity(tort_mean = tort_mean, tort_sd = tort_sd)
		
		init_D0 = [3.0, 1.0]
		init_area = [3e-5, 5e-5]
		init_tortuosity = [0.55, 0.65]
		init_sd = [1500.0, 2500.0]
		W, X, Y, Z = np.meshgrid(init_D0, init_area, init_tortuosity, init_sd)
		XX = np.c_[W.ravel(), X.ravel(), Y.ravel(), Z.ravel()]
		
		mcmc.fit(ADC, cellularity, n_samples = 110000, n_burn = 0, n_trim = 1, initial_values = XX)
		f = open('./stats_results/mcmc_model_ADC_vs_cellularity.p', 'wb')
		cPickle.dump(mcmc, f)
		f.close()
	else:
		f = open('./stats_results/mcmc_model_ADC_vs_cellularity.p', 'rb')
		mcmc = cPickle.load(f)
		f.close()
	mcmc_samples = mcmc.samples

	# Plot the results of the mcmc fit
	f = pl.figure(figsize = (15, 12))
	ax = f.add_subplot(4,3,1)
	colors = cycle(['r', 'g', 'b', 'k'])
	for i in range(mcmc_samples.shape[-1]):
		ax.plot(mcmc_samples[:, 0, i], color = colors.next())
	ax.plot([10000, 10000], [mcmc_samples[:, 0, :].min(), mcmc_samples[:, 0, :].max()], 'k--')
	ax.set_ylabel(r"D$_{0}$ ($\times 10^{-3}$ mm$^{2}$/s)")
	ax.set_xlabel("Sample #")
	ax.set_title("All MCMC samples")
	pl.ticklabel_format(style='sci', axis='x', scilimits=(0,0))

	
	ax = f.add_subplot(4,3,4)
	colors = cycle(['r', 'g', 'b', 'k'])
	for i in range(mcmc_samples.shape[-1]):
		ax.plot(mcmc_samples[:, 1, i]*1e6, color = colors.next())
	ax.plot([10000, 10000], [mcmc_samples[:, 1, :].min()*1e6, mcmc_samples[:, 1, :].max()*1e6], 'k--')
	ax.set_ylabel(r"Cell Area ($\mu$m$^{2}$)")
	ax.set_xlabel("Sample #")
	pl.ticklabel_format(style='sci', axis='x', scilimits=(0,0))

	
	ax = f.add_subplot(4,3,7)
	colors = cycle(['r', 'g', 'b', 'k'])
	for i in range(mcmc_samples.shape[-1]):
		ax.plot(mcmc_samples[:, 2, i], color = colors.next())
	ax.plot([10000, 10000], [mcmc_samples[:, 2, :].min(), mcmc_samples[:, 2, :].max()], 'k--')
	ax.set_ylabel(r"Tortuosity, $\tau$")
	ax.set_xlabel("Sample #")
	pl.ticklabel_format(style='sci', axis='x', scilimits=(0,0))

	ax = f.add_subplot(4,3,10)
	colors = cycle(['r', 'g', 'b', 'k'])
	for i in range(mcmc_samples.shape[-1]):
		ax.plot(mcmc_samples[:, 3, i], color = colors.next())
	ax.plot([10000, 10000], [mcmc_samples[:, 3, :].min(), mcmc_samples[:, 3, :].max()], 'k--')
	ax.set_ylabel(r"$\sigma_{\eta}$")
	ax.set_xlabel("Sample #")
	pl.ticklabel_format(style='sci', axis='x', scilimits=(0,0))

	#Trim the mcmc samples and remove a burn-in period
	mcmc_samples = mcmc_samples[10000::100, :, 0]
	
	# Plot the TRIMMED results of the mcmc fit
	ax = f.add_subplot(4,3,2)
	ax.plot(mcmc_samples[:, 0], color = 'r')
	ax.set_ylabel(r"D$_{0}$ ($\times 10^{-3}$ mm$^{2}$/s)")
	ax.set_xlabel("Sample #")
	ax.set_title("Trimmed MCMC samples")
	pl.ticklabel_format(style='sci', axis='x', scilimits=(0,0))

	ax = f.add_subplot(4,3,5)
	ax.plot(mcmc_samples[:, 1]*1e6, color = 'r')
	ax.set_ylabel(r"Cell Area ($\mu$m$^{2}$)")
	ax.set_xlabel("Sample #")
	pl.ticklabel_format(style='sci', axis='x', scilimits=(0,0))

	ax = f.add_subplot(4,3,8)
	ax.plot(mcmc_samples[:, 2], color = 'r')
	ax.set_ylabel(r"Tortuosity, $\tau$")
	ax.set_xlabel("Sample #")
	pl.ticklabel_format(style='sci', axis='x', scilimits=(0,0))

	ax = f.add_subplot(4,3,11)
	ax.plot(mcmc_samples[:, 3], color = 'r')
	ax.set_ylabel(r"$\sigma_{\eta}$")
	ax.set_xlabel("Sample #")
	pl.ticklabel_format(style='sci', axis='x', scilimits=(0,0))

	ax = f.add_subplot(4,3,3)
	ax.hist(mcmc_samples[:, 0], bins = 30)
	ax.set_xlabel(r"D$_{0}$ ($\times 10^{-3}$ mm$^{2}$/s)")
	ax.set_ylabel("Frequency")
	ax.set_title("Trimmed MCMC distributions")

	ax = f.add_subplot(4,3,6)
	ax.hist(mcmc_samples[:, 1]*1e6, bins = 30)
	ax.set_xlabel(r"Cell Area ($\mu$m$^{2}$)")
	ax.set_ylabel("Frequency")

	ax = f.add_subplot(4,3,9)
	ax.hist(mcmc_samples[:, 2], bins = 30)
	ax.set_xlabel(r"Tortuosity, $\tau$")
	ax.set_ylabel("Frequency")

	ax = f.add_subplot(4,3,12)
	ax.hist(mcmc_samples[:, 3], bins = 30)
	ax.set_xlabel(r"$\sigma_{\eta}$")
	ax.set_ylabel("Frequency")

	pl.tight_layout()
	pl.savefig('./stats_results/Figure_B3.pdf', dpi = 300)

	# Plot the model fit and data
	D0_est, area_est, tau_est, sd_est = np.median(mcmc_samples, axis = 0)
	D0_2p5, area_2p5, tau_2p5, sd_2p5 = np.percentile(mcmc_samples, 2.5, axis = 0)
	D0_97p5, area_97p5, tau_97p5, sd_97p5 = np.percentile(mcmc_samples, 97.5, axis = 0)
	
	x = np.linspace(0, 3, 1000)

	predictionSamples = np.zeros((x.size, mcmc_samples.shape[0]))
	confidenceSamples = np.zeros((x.size, mcmc_samples.shape[0]))
	for i in range(mcmc_samples.shape[0]):
		curve = mcmc.model(x, mcmc_samples[i, 0], mcmc_samples[i, 1], mcmc_samples[i, 2])
		confidenceSamples[:, i] = curve/1000
		prediction = curve + np.random.randn()*mcmc_samples[i, 3]
		predictionSamples[:, i] = prediction/1000

	pred_low = np.percentile(predictionSamples, 2.5, axis = 1)
	pred_high = np.percentile(predictionSamples, 97.5, axis = 1)
	conf_best = np.median(confidenceSamples, axis = 1)
	conf_low = np.percentile(confidenceSamples, 2.5, axis = 1)
	conf_high = np.percentile(confidenceSamples, 97.5, axis = 1)
	
	f = pl.figure(figsize = (16, 5))
	ax = f.add_subplot(131)
	ax.plot(x, conf_best, 'k-', zorder = 0)
	ax.fill_between(x, conf_low, conf_high, color=(0, 0, 0), alpha=0.1, zorder=0)
	ax.plot(x, pred_low, 'k-.', lw=1.0, zorder=0)
	ax.plot(x, pred_high, 'k-.', lw=1.0, zorder=0)
	for kind in np.unique(kinds):
		idx = kinds == kind
		ax.plot(ADC[idx], cellularity[idx]/1000, 'o', color = plot_colors[kind], 
				label = plot_labels[kind], zorder = plot_orders[kind])

		textResults = r"C = $\frac{1}{\overline{A_{n}}}\left(1-\left(\frac{\mathregular{ADC}}{\mathregular{D_{0}}}\right)^{\frac{1}{2\tau}}\right)$"\
		+ "\n"\
		+ r"$\overline{A_{n}}$ = %.2f $\mu$m$^{2}$ (%.2f, %.2f)"%(area_est*1e6, area_2p5*1e6, area_97p5*1e6)\
		+ "\n"\
		+ r"$\mathregular{D_{0}}$ = %.2f $\times$ 10$^{-3}$ mm$^{2}$/s (%.2f, %.2f)"%(D0_est, D0_2p5, D0_97p5)\
		+ "\n"\
		+ r"$\mathregular{\tau}$ = %.3f (%.3f, %.3f)"%(tau_est, tau_2p5, tau_97p5)
	
	ax.set_ylim((0, 15))
	ax.set_xlim((0, 3))
	ax.set_xlabel(r'Mean ADC ($\times 10^{-3}$ mm$^{2}$/s)', fontsize = text_fs)
	ax.set_ylabel(r'Mean Cellularity, $\mathregular{C}$ ($\times 10^{3}$ cells/mm$^{2}$)', fontsize = text_fs)
	pl.legend(loc = 3, numpoints = 1, prop = {'size':text_fs}, framealpha=0.0)
	textprops = dict(boxstyle='round', facecolor='white', edgecolor = 'white', alpha=0.5)
	pl.text(2.0, 14.5, textResults, verticalalignment='top', horizontalalignment='center', fontsize = text_fs, bbox = textprops)
	ax.tick_params(labelsize=text_fs-1)
	
	ax = f.add_subplot(132)
	x = roi_mean_results['ADC']
	y = roi_mean_results['luminalfraction']
	xlabel = r'Mean ADC ($\times 10^{-3}$ mm$^{2}$/s)'
	ylabel = r'Mean Luminal Fraction, $\lambda$ (%)'
	xlim = (0.0, 3.0)
	ylim = (0.0, 45.0)
	plot_linear_results(x, y, ax, roi_mean_results['type'], xlim=xlim, ylim=ylim, legend = False, xlabel=xlabel, ylabel=ylabel,
				 stats_loc = 4, fontsize=text_fs, ordinate_name = '$\lambda$', abscissa_name = 'ADC')

	ax = f.add_subplot(133)
	x = roi_mean_results['ADC']
	y = roi_mean_results['sADC']
	xlabel = r'Mean ADC ($\times 10^{-3}$ mm$^{2}$/s)'
	ylabel = r'Mean sADC ($\times 10^{-3}$ mm$^{2}$/s)'
	xlim = (0.0, 3.0)
	ylim = (0.0, 3.0)
	plot_linear_results(x, y, ax, roi_mean_results['type'], xlim=xlim, ylim=ylim, legend = False, xlabel=xlabel, ylabel=ylabel,
				 stats_loc=4, fontsize=text_fs, ordinate_name = 'sADC', abscissa_name = 'ADC')

	pl.tight_layout()
	pl.savefig('./stats_results/Figure_6.pdf')

def histology_pixel_analysis(results):

	text_fs = 10.5
	plot_orders = {'c57': 1, 'PD': 2, 'adenocarcinoma': 3, 'benign': 4}
	plot_colors = {'c57': (0, 0.8, 0), 'PD': (1, 0, 0), 'adenocarcinoma': (1, 0.8, 0), 'benign': (0.2, 0.5, 1)}
	plot_labels = {'c57': 'C57BL/6', 'PD': 'PD', 'adenocarcinoma': 'Adenocarcinoma', 'benign': 'Benign'}

	# Get the per-pixel results from the DICOMs genetrated from histology
	histology_results = results['histology_data']	
	data = np.c_[histology_results['sADC'], histology_results['luminalfraction'], histology_results['cellularity']/1000]

	f = pl.figure(figsize = (5,5))
	ax = f.add_subplot(111, projection = '3d')
	ax.set_xlim((0, 3))
	ax.set_ylim((0, 100))
	ax.set_zlim((0, 20))
	ax.set_xlabel('sADC (x)')
	ax.set_ylabel('Luminal Fraction (y)')
	zl = ax.set_zlabel('Cellularity (z)')
	zl.set_rotation(180)
	ax.view_init(azim=45)

	types = histology_results['type']
	
	plots = []
	for type in ['c57', 'benign', 'adenocarcinoma', 'PD']:
		idx = types == type
		plots.append(ax.plot(data[idx, 0], data[idx, 1], data[idx, 2], '.', 
			color=plot_colors[type], zorder=plot_orders[type], ms=1.0)[0])	

	pl.tight_layout()
	pl.savefig('./stats_results/Figure_7_no_fit.pdf')

	for p in plots:
		p.set_color((0.6, 0.6, 0.6))

	lmm = LMM(n_components=2)
	centers = np.array([[3.0, 100.0, 0.0], [3.0, 0.0, 0.0]])
	slopes_init = np.array([[800.0/1.5, -15.0/1.5], [4.0, -150.0/1.5]])
	lmm.centers_ = centers
	lmm.slopes_ = slopes_init
	lmm.fit(data, params='wsv', init_params='wv')

	x = np.linspace(0, 3.0, 1000)
	ys = lmm.predict_values(x)
	p3 = ax.plot(x, ys[:, 0, 0], ys[:, 1, 0], 'g--', lw = 3.0, animated = 'True', zorder = 5)[0]
	p4 = ax.plot(x, ys[:, 0, 1], ys[:, 1, 1], 'r--', lw = 3.0, animated = 'True', zorder = 5)[0]
	sy1 = lmm.slopes_[0, 0]
	iy1 = 100.0-3.0*sy1
	sz1 = lmm.slopes_[0, 1]
	iz1 = -3.0 * sz1
	sy2 = lmm.slopes_[1, 0]
	iy2 = -3.0 * sy2
	sz2 = lmm.slopes_[1, 1]
	iz2 = -3.0 * sz2
	text1 = 'y = %.2f*x %s %.2f\n' % (sy1, '-+'[1 * (iy1 >= 0)], np.abs(iy1))
	text1 = text1 + 'z = %.2f*x %s %.2f' % (sz1, '-+'[1 * (iz1 >= 0)], np.abs(iz1))
	text2 = 'y = %.2f*x %s %.2f\n' % (sy2, '-+'[1 * (iy2 >= 0)], np.abs(iy2))
	text2 = text2 + 'z = %.2f*x %s %.2f' % (sz2, '-+'[1 * (iz2 >= 0)], np.abs(iz2))
	t1 = ax.text(0.0, 100.0, 12.0, text1, horizontalalignment='right', verticalalignment='top', animated=True,
					  fontsize=text_fs, color='g')
	t2 = ax.text(0.0, 100.0, 8.0, text2, horizontalalignment='right', verticalalignment='top', animated=True,
					  fontsize=text_fs, color='r')
	pl.savefig('./stats_results/Figure_7_fit.pdf')
	
def histology_probability_maps(results):
	
	text_fs = 10.5
	plot_orders = {'c57': 1, 'PD': 2, 'adenocarcinoma': 3, 'benign': 4}
	plot_colors = {'c57': (0, 0.8, 0), 'PD': (1, 0, 0), 'adenocarcinoma': (1, 0.8, 0), 'benign': (0.2, 0.5, 1)}
	plot_labels = {'c57': 'C57BL/6', 'PD': 'PD', 'adenocarcinoma': 'Adenocarcinoma', 'benign': 'Benign'}

	# Get the per-pixel results from the DICOMs genetrated from histology
	histology_results = results['histology_data']
	data = np.c_[histology_results['sADC'], histology_results['luminalfraction'], histology_results['cellularity']/1000]
	lmm = LMM(n_components=2)
	centers = np.array([[3.0, 100.0, 0.0], [3.0, 0.0, 0.0]])
	slopes_init = np.array([[800.0/1.5, -15.0/1.5], [4.0, -150.0/1.5]])
	lmm.centers_ = centers
	lmm.slopes_ = slopes_init
	lmm.fit(data, params='wsv', init_params='wv')
	
	histology_masks_folder = './histology_masks/'
	if not os.path.exists(histology_masks_folder):
		raise Exception(IOError, "histology mask folder not detected!")

	sADC_dicom_folder = './sADC_dicoms/'
	if not os.path.exists(sADC_dicom_folder):
		os.mkdir(sADC_dicom_folder)
		
	luminal_dicom_folder = './luminalspace_dicoms/'
	if not os.path.exists(sADC_dicom_folder):
		os.mkdir(sADC_dicom_folder)
		
	cellularity_dicom_folder = './cellularity_dicoms/'
	if not os.path.exists(sADC_dicom_folder):
		os.mkdir(sADC_dicom_folder)
	
	IDs = []
	for fl in os.listdir(sADC_dicom_folder):
		if fl.split('.')[-1] == 'dcm':
			IDs.append(fl.split('.')[0])
	IDs = np.sort(IDs)

	probability_map_folder = './stats_results/probability_maps/'
	if not os.path.exists(probability_map_folder):
		os.mkdir(probability_map_folder)
	
	for ID in IDs:
		
		f = open(histology_masks_folder + ID + '.p', 'rb')
		masks = cPickle.load(f)
		f.close()

		lum_dcm = dicom.read_file(luminal_dicom_folder + ID + '.dcm')
		lum_im = lum_dcm.pixel_array
		lum_im = lum_im * lum_dcm.RescaleSlope + lum_dcm.RescaleIntercept
	
		pixSpacing = np.array(lum_dcm.PixelSpacing).astype('float')
		rows = lum_dcm.Rows
		columns = lum_dcm.Columns

		sADC_dcm = dicom.read_file(sADC_dicom_folder + ID + '.dcm')
		sADC_im = sADC_dcm.pixel_array
		sADC_im = sADC_im * sADC_dcm.RescaleSlope + sADC_dcm.RescaleIntercept

		cell_dcm = dicom.read_file(cellularity_dicom_folder + ID + '.dcm')
		cell_im = cell_dcm.pixel_array
		cell_im = cell_im * cell_dcm.RescaleSlope + cell_dcm.RescaleIntercept

		m = np.zeros(cell_im.shape)
		for key in masks.keys():
			if not key == 'all':
				m = np.logical_or(m, masks[key].T)
		sADC = sADC_im.ravel()/1000
		luminalfraction = lum_im.ravel()
		cellularity = cell_im.ravel()/1000

		data = np.c_[sADC, luminalfraction, cellularity]
		probs = lmm.predict_proba(data)
		p1 = probs[:, 0].reshape(sADC_im.shape)
		p2 = probs[:, 1].reshape(sADC_im.shape)
		r = np.clip(510 * p2, 0, 255)
		r[np.logical_not(m)] = 255
		g = np.clip(510 * p1, 0, 255)
		g[np.logical_not(m)] = 255
		b = np.zeros_like(r)
		b[np.logical_not(m)] = 255
		r[np.logical_and(r == 0, g == 0)] = 255
		g[np.logical_and(r == 0, g == 0)] = 255
		b[np.logical_and(r == 0, g == 0)] = 255
		a = np.ones_like(r) * 255
		rgba = np.stack([r, g, b, a])
		rgba = np.transpose(rgba, (1, 2, 0))
		im = Image.fromarray(rgba.astype('uint8'))
		im.save(probability_map_folder+'%s.png'%ID)

def LOAO(results):
	# Get the per-pixel results from the DICOMs genetrated from histology
	roi_mean_results = results['roi_mean_data']
	
	# Fit the model between sADC and porosity using an mcmc fitting routine
	cellularity = roi_mean_results['cellularity']
	luminalfraction = roi_mean_results['luminalfraction']
	sADC = roi_mean_results['sADC']
	ADC = roi_mean_results['ADC']
	kinds = roi_mean_results['type']
	IDs = roi_mean_results['ID']
	
	f = file('./stats_results/mcmc_model_sADC_vs_porosity.p', 'rb')
	mcmc_ADCvsPOR = cPickle.load(f)
	f.close()
	mcmc_samples = mcmc_ADCvsPOR.samples[10000::100, :, 0]
	tort_est, sd_est = np.median(mcmc_samples, axis = 0)
	init_D0 = [3.0]
	init_area = [5e-5]
	init_tortuosity = [0.5]
	init_sd = [2000.0]
	W, X, Y, Z = np.meshgrid(init_D0, init_area, init_tortuosity, init_sd)
	XX = np.c_[W.ravel(), X.ravel(), Y.ravel(), Z.ravel()]
	
	LOAO_results = {}
	
	# LOAO analysis for cellularity
	cellularity_estimates = np.zeros(len(IDs))
	LOAO_results['cellularity'] = {}
	for ID in np.unique(IDs):
		test_idx = IDs == ID
		train_idx = np.logical_not(test_idx)
		mcmc = MCMC_ADC_vs_cellularity(tort_mean = tort_est, tort_sd = sd_est)
		mcmc.fit(ADC[train_idx], cellularity[train_idx], n_samples = 110000, n_burn = 0, n_trim = 1, initial_values = XX)
		p = np.median(mcmc.samples[10000::100, :, 0], axis = 0)
		cellularity_estimates[test_idx] = mcmc.model(ADC[test_idx], p[0], p[1], p[2])

	residuals = cellularity - cellularity_estimates
	residuals_sqaure = residuals**2
	LOAO_results['cellularity']['RMSE'] = np.sqrt(np.mean(residuals_sqaure))
	LOAO_results['cellularity']['nRMSE'] = LOAO_results['cellularity']['RMSE']/(np.max(cellularity) - np.min(cellularity))
	LOAO_results['cellularity']['median_perc'] = np.median(np.abs(residuals)/cellularity * 100)
	
	# LOAO analysis for luminal fraction
	luminalfraction_estimates = np.zeros(len(IDs))
	LOAO_results['luminalfraction'] = {}
	for ID in np.unique(IDs):
		test_idx = IDs == ID
		train_idx = np.logical_not(test_idx)
		fit_results = linearFit(ADC[train_idx], luminalfraction[train_idx])
		slope = fit_results[0]
		intercept = fit_results[1]
		luminalfraction_estimates[test_idx] = ADC[test_idx]*slope + intercept
	residuals = luminalfraction - luminalfraction_estimates
	residuals_sqaure = residuals**2
	LOAO_results['luminalfraction']['RMSE'] = np.sqrt(np.mean(residuals_sqaure))
	LOAO_results['luminalfraction']['nRMSE'] = LOAO_results['luminalfraction']['RMSE']/(np.max(luminalfraction) - np.min(luminalfraction))
	LOAO_results['luminalfraction']['median_perc'] = np.median(np.abs(residuals)/luminalfraction * 100)
	
	# LOAO analysis for sADC
	sADC_estimates = np.zeros(len(IDs))
	LOAO_results['sADC'] = {}
	for ID in np.unique(IDs):
		test_idx = IDs == ID
		train_idx = np.logical_not(test_idx)
		fit_results = linearFit(ADC[train_idx], sADC[train_idx])
		slope = fit_results[0]
		intercept = fit_results[1]
		sADC_estimates[test_idx] = ADC[test_idx]*slope + intercept
	residuals = sADC - sADC_estimates
	residuals_sqaure = residuals**2
	LOAO_results['sADC']['RMSE'] = np.sqrt(np.mean(residuals_sqaure))
	LOAO_results['sADC']['nRMSE'] = LOAO_results['sADC']['RMSE']/(np.max(sADC) - np.min(sADC))
	LOAO_results['sADC']['median_perc'] = np.median(np.abs(residuals)/sADC * 100)
	
	f = open('./stats_results/LOAO_results.p', 'wb')
	cPickle.dump(LOAO_results, f)
	f.close()
	
	f = open('./stats_results/LOAO_results.csv', 'wb')
	f.write(", Cellularity, Luminal Fraction, sADC\n")
	f.write("RMSE, %f, %f, %f\n"%(LOAO_results['cellularity']['RMSE'], LOAO_results['luminalfraction']['RMSE'], LOAO_results['sADC']['RMSE']))
	f.write("nRMSE, %f, %f, %f\n"%(LOAO_results['cellularity']['nRMSE'], LOAO_results['luminalfraction']['nRMSE'], LOAO_results['sADC']['nRMSE']))
	f.write("Median diff., %f, %f, %f"%(LOAO_results['cellularity']['median_perc'], LOAO_results['luminalfraction']['median_perc'], LOAO_results['sADC']['median_perc']))
	f.close()
	
if __name__ == "__main__":
	results = build_database('.', force_build=True)
	porosity_vs_sADC(results)
	ADC_vs_cellularity(results)
	histology_pixel_analysis(results)
	histology_probability_maps(results)
	LOAO(results)
	print 'Finished Processing'
