# Supplementary material for: Non-Invasive Prostate Cancer Characterization with Diffusion-Weighted MRI: Insight from In silico Studies of a Transgenic Mouse Model
Source: Front Oncol. 2017 Dec 1;7:290. doi: 10.3389/fonc.2017.00290 (PMC5717839; doi:10.3389/fonc.2017.00290)
Supplement: Supplementary file 1 [file Data_Sheet_1.ZIP › Data Sheet 1/data_and_code/LMM.py]

"""
Author: Matthew D Blackledge
 
Copyright (c) 2017, The Institute of Cancer Research and The Royal Marsden.
 All rights reserved.
 
 Redistribution and use in source and binary forms, with or without
 modification, are permitted provided that the following conditions are met:
 
 * Redistributions of source code must retain the above copyright notice, this
 list of conditions and the following disclaimer.
 
 * Redistributions in binary form must reproduce the above copyright notice,
 this list of conditions and the following disclaimer in the documentation
 and/or other materials provided with the distribution.
 
 * Neither the name of the copyright holder nor the names of its contributors
 may be used to endorse or promote products derived from this software without
 specific prior written permission.
 
 THIS SOFTWARE IS PROVIDED BY THE COPYRIGHT HOLDERS AND CONTRIBUTORS "AS IS"
 AND ANY EXPRESS OR IMPLIED WARRANTIES, INCLUDING, BUT NOT LIMITED TO, THE
 IMPLIED WARRANTIES OF MERCHANTABILITY AND FITNESS FOR A PARTICULAR PURPOSE ARE
 DISCLAIMED. IN NO EVENT SHALL THE COPYRIGHT HOLDER OR CONTRIBUTORS BE LIABLE
 FOR ANY DIRECT, INDIRECT, INCIDENTAL, SPECIAL, EXEMPLARY, OR CONSEQUENTIAL
 DAMAGES (INCLUDING, BUT NOT LIMITED TO, PROCUREMENT OF SUBSTITUTE GOODS OR
 SERVICES; LOSS OF USE, DATA, OR PROFITS; OR BUSINESS INTERRUPTION) HOWEVER
 CAUSED AND ON ANY THEORY OF LIABILITY, WHETHER IN CONTRACT, STRICT LIABILITY,
 OR TORT (INCLUDING NEGLIGENCE OR OTHERWISE) ARISING IN ANY WAY OUT OF THE USE
 OF THIS SOFTWARE, EVEN IF ADVISED OF THE POSSIBILITY OF SUCH DAMAGE.
"""

import numpy as np

class LMM(object):
	"""
	A Linear Mixture Model fitting routine for for multi dimensional data.
	Data is fit using the Expectation-Maximization algorithm
	This linear mixture model fits i = {1...N} linear models (Y = S*(x-C)) to input noisy data:
	
	P(Y|x) = \sum_{i} w_{i} * N(S_{i} * (x - C_{i}), V_{i})
	
	Parameters
	----------
	Y : The D-dimensional dependent variables (input)
	x : The 1-dimensional regressor (input)
	
	w_{i} : The weights for each mixture component i
	S_{i} : The D-dimensional slopes for each mixture component i
	C_{i} : The D-dimensional centers for each mixture component i
	V_{i} : The D-dimensional variances for each mixture component i
			(covaraiance matrix assumed to be diagonal)
	"""
	def __init__(self, n_components=1, tol=1e-3, max_iter=100):
		"""
		Parameters
		----------
		n_components : int
					   The number of components in the data
		
		tol : float
			  The tolerance at which to assume fitting convergence
	  
	    max_iter : int
		           The maximum number of iterations to perform
				   
	    cur_iter : int
		           The current iteration in the fitting routine
				   
	    slopes_ : Array of shape (n_components, D)
		          The slopes for each mixture component
				  
	    centers_ : Array of shape (n_components, D)
				   The centers for each mixture component
				   
	    variances_ : Array of shape (n_components, D)
				     The variances for each mixture component
		 
	    weights_ : Array of shape (n_components)
		           The weights for each mixture component
				   
	    converged : BOOL
					Indicates whether the fitting has converged
					
		Returns
		-------
		None
		"""
		self.n_components = n_components
		self.tol = tol
		self.max_iter = max_iter
		self.cur_iter = 0
		self.slopes_ = None
		self.centers_ = None
		self.variances_ = None
		self.weights_ = None
		self.converged = False
		self.z_ = None
		self.__data__ = None

	def init_params(self, X, init_params='wscv'):
		"""
		Simple routines to initiate the parameters prior to fitting
		
		Parameters
		----------
		X : Array of shape (n_data, D+1)
			The data for which the parameter should be initiated.
			The first column will define the regressors
		
		init_params : string, optional
		              Define which parameters should be initialized
		
		Returns
		-------
		None
		"""
		
		# These are some very simple initialisation routines.
		# These should be updated for more robust fitting in the future.
		nD = X.shape[1]
		N = X.shape[0]
		if 'w' in init_params:
			self.weights_ = np.ones(self.n_components)/self.n_components
		if 's' in init_params:
			self.slopes_ = np.zeros((self.n_components, nD-1))
			for i in range(self.n_components):
				data1 = X[np.random.randint(N), :]
				data2 = X[np.random.randint(N), :]
				self.slopes_[i, :] = (data2[1::] - data1[1::]) / (data2[0] - data1[0])
		if 'c' in init_params:
			self.centers_ = np.zeros((self.n_components, nD))
			for i in range(self.n_components):
				self.centers_[i, :] = X[np.random.choice(X.shape[0])]
			self.centers_[:, 0] = 0.0
		if 'v' in init_params:
			self.variances_ = np.zeros((self.n_components, nD-1))
			for i in range(self.n_components):
				self.variances_[i, :] = np.var(X[:, 1::], axis = 0)

	def log_likelihood(self, X):
		"""
		Returns the log-likelihood for the input array given the current parameters
		
		Parameters
		----------
		X : Array of shape (n_data, D+1)
			The data for which the log-likelihood should be calcaulted.
			The first column will define the regressors
		
		Returns
		-------
		L : Array of shape (n_data, n_components)
			The log-likelihood for the input array given the current parameters
		"""

		if self.__data__ is None:
			raise Exception("No model yet fit")

		N = X.shape[0]
		nD = X.shape[1]
		L = np.zeros((N, self.n_components))
		x = X[:, 0]
		for i in range(self.n_components):
			L[:, i] = np.log(self.weights_[i])
			xc = self.centers_[i, 0]
			for d in range(1, nD):
				v = self.variances_[i, d - 1]
				c = self.centers_[i, d]
				s = self.slopes_[i, d - 1]
				L[:, i] = L[:, i] - 0.5 * np.log(2.0 * np.pi) - np.log(v) \
						  -0.5 * np.power((X[:, d] - c) - s * (x - xc), 2)

		return L

	def predict_proba(self, X):
		"""
		Return the posterior propbability of the input data belonging to each of the components
		
		Parameters
		----------
		X : Array of shape (n_data, D+1)
			The data for which the posterior probability should be calculated.
			The first column will define the regressors
		
		Returns
		-------
		p : Array of shape (n_data, n_components)
			The posterior probability for the input data belong to each component
		"""
		p = np.exp(self.log_likelihood(X))
		partition = np.sum(p, axis = 1)
		partition[partition == 0] = 1e-100 # Avoid NaNs
		for i in range(self.n_components):
			p[:, i] = p[:, i] / partition
		return p

	def predict(self, X):
		"""
		Return the maximum posterior classification of the input data
		
		Parameters
		----------
		X : Array of shape (n_data, D+1)
			The data for which the classes should be predicted.
			The first column will define the regressors
		
		Returns
		-------
		p : Array of shape (n_data, n_components)
			The maximum posterior classification for the input data
		"""
		p = self.predict_proba(X)
		return np.argmax(p, axis = 1)

	def predict_values(self, x):
		"""
		For a given input array of regressor values, predict the dependent varaible values for each
		component.
		
		Parameters
		----------
		x : Array of shape (n_data)
			The regressor values at which the dependent variables should be computed for each component
		
		Returns
		-------
		v : Array of shape (n_data, D, n_components)
			The dependent variable values
		"""
		if self.__data__ is None:
			raise Exception("No model yet fit")

		x = np.array(x)
		if not len(x.shape) == 1:
			raise Exception("Input must be a vector")

		nD = self.__data__.shape[1]
		v = np.zeros((x.size, nD-1, self.n_components))
		for i in range(self.n_components):
			v[:, :, i] = np.outer(x - self.centers_[i, 0], self.slopes_[i, :]) + self.centers_[i, 1::]
		return v


	def fit(self, X, params='wscv', init_params='wscv', callback = None):
		"""
		For a given input array of regressor values, predict the dependent varaible values for each
		component.
		
		Parameters
		----------
		X : Array of shape (n_data, D+1)
			The data for which the classes should be predicted.
			The first column will define the regressors
			
		params : string, optional
			     Allows the user to define which of the parameters should be fit.
				 By default all will be (params='wscv')
				 
	    init_params : string, optional
				      Allows the user to define which of the parameters should be initiated.
					  By default all will be (init_params='wscv')
		
		callback : func
				   Allows the user to provide a callback function that will be called during
				   each iteration of the fitting.  The function should accept only one argument
				   (the LMM instance)
		
		Returns
		-------
		None
		"""
		self.init_params(X, init_params)

		self.__data__ = X.copy()

		self.cur_iter = 0
		if not callback is None:
			callback(self)

		nD = X.shape[1]

		for iter in range(self.max_iter):
			p = self.predict_proba(X)

			sum_variance = np.sum(self.variances_)
			if 'w' in params:
				self.weights_ = np.sum(p, axis = 0)/len(p[:, 0])

			if 's' in params and 'c' in params:
				for i in range(self.n_components):
					x = X[:, 0] - self.centers_[i, 0]
					for d in range(1, nD):
						self.slopes_[i, d - 1] = \
							(np.sum(p[:, i])*np.sum(p[:, i]*X[:, d]*x) - np.sum(p[:, i]*X[:, d]) * np.sum(p[:, i]*x)) / \
							(np.sum(p[:, i])*np.sum(p[:, i] * (x**2)) - (np.sum(p[:, i]*x))**2)
			else:
				if 's' in params:
					for i in range(self.n_components):
						x = X[:, 0] - self.centers_[i, 0]
						for d in range(1, nD):
							self.slopes_[i, d - 1] = np.sum(p[:, i] * (X[:, d] - self.centers_[i, d]) * x) / \
													 np.sum(p[:, i] * (x**2))
			if 'c' in params:
				for i in range(self.n_components):
					x = X[:, 0] - self.centers_[i, 0]
					for d in range(1, nD):
						self.centers_[i, d] = np.sum(p[:, i] * (X[:, d] - self.slopes_[i, d - 1] * x)) / np.sum(p[:, i])
			if 'v' in params:
				for i in range(self.n_components):
					x = X[:, 0] - self.centers_[i, 0]
					for d in range(1, nD):
						self.variances_[i, d - 1] = np.sum(p[:, i] * np.power(X[:, d] - self.centers_[i, d] - self.slopes_[i, d - 1] * x, 2)) / \
													np.sum(p[:, i])

			self.cur_iter += 1
			if not callback is None:
				callback(self)

			if np.abs(np.sum(self.variances_) - sum_variance) < self.tol:
				break

		if self.cur_iter == self.max_iter:
			self.converged = False
		else:
			self.converged = True
