# Supplementary material for: Non-Invasive Prostate Cancer Characterization with Diffusion-Weighted MRI: Insight from In silico Studies of a Transgenic Mouse Model
Source: Front Oncol. 2017 Dec 1;7:290. doi: 10.3389/fonc.2017.00290 (PMC5717839; doi:10.3389/fonc.2017.00290)
Supplement: Supplementary file 1 [file Data_Sheet_1.ZIP › Data Sheet 1/data_and_code/MCMC_solvers.py]

"""
Author: Matthew D Blackledge
 
Copyright (c) 2017, The Institute of Cancer Research and The Royal Marsden.
 All rights reserved.
 
 Redistribution and use in source and binary forms, with or without
 modification, are permitted provided that the following conditions are met:
 
 * Redistributions of source code must retain the above copyright notice, this
 list of conditions and the following disclaimer.
 
 * Redistributions in binary form must reproduce the above copyright notice,
 this list of conditions and the following disclaimer in the documentation
 and/or other materials provided with the distribution.
 
 * Neither the name of the copyright holder nor the names of its contributors
 may be used to endorse or promote products derived from this software without
 specific prior written permission.
 
 THIS SOFTWARE IS PROVIDED BY THE COPYRIGHT HOLDERS AND CONTRIBUTORS "AS IS"
 AND ANY EXPRESS OR IMPLIED WARRANTIES, INCLUDING, BUT NOT LIMITED TO, THE
 IMPLIED WARRANTIES OF MERCHANTABILITY AND FITNESS FOR A PARTICULAR PURPOSE ARE
 DISCLAIMED. IN NO EVENT SHALL THE COPYRIGHT HOLDER OR CONTRIBUTORS BE LIABLE
 FOR ANY DIRECT, INDIRECT, INCIDENTAL, SPECIAL, EXEMPLARY, OR CONSEQUENTIAL
 DAMAGES (INCLUDING, BUT NOT LIMITED TO, PROCUREMENT OF SUBSTITUTE GOODS OR
 SERVICES; LOSS OF USE, DATA, OR PROFITS; OR BUSINESS INTERRUPTION) HOWEVER
 CAUSED AND ON ANY THEORY OF LIABILITY, WHETHER IN CONTRACT, STRICT LIABILITY,
 OR TORT (INCLUDING NEGLIGENCE OR OTHERWISE) ARISING IN ANY WAY OUT OF THE USE
 OF THIS SOFTWARE, EVEN IF ADVISED OF THE POSSIBILITY OF SUCH DAMAGE.
"""

import numpy as np

class MCMC_ADC_vs_cellularity(object):
	"""
	A MCMC fitting toolbox for a model relating histology-derived cellularity, C,
	with MRI-measured ADC:
	
	C = \frac{1}{A_{n}}\left(1 - \left(\frac{ADC}{D_{0}} \right)^{\frac{1}{2\tau}} + \eta
	
	Model Parameters to be fit:
	A_{n} : Average cross-sectional area of non-diffusing compartment (in mm)
	D_{0} : Diffusion coefficient of diffusing compartment (in x10^-3 mm^2/s)
	\tau : Tortuosity exponent (dimensionless)
	\eta : Noise: \eta ~ N(0, \sigma_{\eta})
	"""
	def __init__(self, tort_mean = 1.0, tort_sd = np.inf):
		"""
		Parameters
		----------
		tort_mean : float
				    The mean for the prior distribution of \tau
		
		tort_sd : float
			      The standard deviation for the prior distribution of \tau
		
		samples : Array of shape (n_samples, 4, n_initial)
				  The MCMC samples generated for the model data
				  n_samples and n_inits are defined in the call to 'fit'
		
		Returns
		-------
		None
		"""
		self.tort_mean = tort_mean
		self.tort_sd = tort_sd
		self.samples = None
    
	def model(self, ADC, D0, area, tort):
		"""
		Returns an estimate of the cellularity for given input ADC and parameter values
		
		Parameters
		----------
		ADC : Array of shape (n_data)
			  The ADC for which the cellularity should be calcaulted
		
		D0 : float
		     Diffusion coefficient of diffusing compartment (must be in same units as ADC)
		
		area : float
		       The average cross-sectional area of the non-diffusing compartment of the model
		
		tort : float
		       The tortuosity exponent (tort = 0.5 represent a linear fit)
		
		Returns
		-------
		cellularity : Array of shape (n_data)
					  In reciprocal units to 'area'
		"""
		return (1.0/area)*(1.0 - np.power(ADC/D0, 1.0/(2*tort)))
    
	def log_likelihood(self, ADC, cellularity, D0, area, tort, sd):
		"""
		Returns the log-likelihood of an array of cellularity measurements for given
		input ADC measurements.
		
		Parameters
		----------
		ADC : Array of shape (n_data)
		      The ADC values (the abscissa)
		
		cellularity : Array of shape (n_data)
					  The cellularity values (the ordinate)
		
		D0 : float
			 Diffusion coefficient of diffusing compartment (must be in same units as ADC)
		
		area : float
			   The average cross-sectional area of the non-diffusing compartment of the model
		
		tort : float
			   The tortuosity exponent (tort = 0.5 represent a linear fit)
			   
	    sd : float
		     The noise standard deviation for the cellularity measurements
		
		Returns
		-------
		log_likelihood : float
		"""
		return np.sum(np.log(1.0/np.sqrt(2*np.pi*sd**2)) 
			- 0.5*(cellularity - self.model(ADC, D0, area, tort))**2/sd**2)      
    
	def log_prior(self, D0, area, tort, sd):
		"""
		Returns the log-prior for the input model parameters.
		
		Parameters
		----------
		D0 : float
		Diffusion coefficient of diffusing compartment (must be in same units as ADC)
		
		area : float
		The average cross-sectional area of the non-diffusing compartment of the model
		
		tort : float
		The tortuosity exponent (tort = 0.5 represent a linear fit)
		
		sd : float
		The noise standard deviation for the cellularity measurements
		
		Returns
		-------
		log_prior : float
		"""
		lp = 0.0
		if D0 < 0.0 or D0 > 5.0:
			lp = -1e10
		if area < 0 or area > self.area_max:
			lp = -1e10
		lp += np.log(1.0/np.sqrt(2 * np.pi * self.tort_sd ** 2))\
				- 0.5 * (tort - self.tort_mean)**2 / (self.tort_sd ** 2)
		lp += -2.0 * np.log(sd)
		return lp
    
	def fit(self, ADC, cellularity, initial_values = None, n_samples = 1000, n_burn = 10000, n_trim = 100):
		
		"""
		Fit the model parameters for given input ADC and cellularity data by
		generating a given number of samples from the posterior distribution using
		a MCMC sampler.
		
		The fitting routine will automatically remove and trim the MCMC samples by
		specified burn-in and thinning numbers respectively.
		
		Parameters
		----------
		ADC : Array of shape (n_data)
			  The ADC values (the abscissa)
		
		cellularity : Array of shape (n_data)
					  The cellularity values (the ordinate)
		
		initial_values : Array of shape (n_initial, 4), optional
						 The initial parameters at which to start the MCMC sampling
						 
	    n_samples : int, optional
				    The number of samples to generate (after trimming)
					
		n_burn : int, optional
				 The number of burn-in samples to remove from beggining of the
				 MCMC trace
				 
	    n_trim : int, optional
				 This the data by this amount.  Set to 1 if no trimming is desired.
		
		Returns
		-------
		None
		"""
		
		n_total = n_burn + n_samples * n_trim
        
		self.area_max = 1.0/np.max(cellularity)
        
		if initial_values is None:
			initial_values = np.array([[3.0, self.area_max/2, self.tort_mean, 1.0]])
        
		samps = np.zeros((n_total, 4, len(initial_values)))
		for i in range(len(initial_values)):
			samps[0, :, i] = initial_values[i, :]
        
		steps = (samps[0, :, 0] /100).ravel()
		for iter in range(n_total-1):
			if iter % (n_trim*10) == 0:
				print iter/n_trim + 1, '/', n_samples + n_burn
			for i in range(len(initial_values)):
				oldVal = samps[iter, :, i]
				newVal = oldVal + np.random.randn(4)*steps
				lpOld = self.log_likelihood(ADC, cellularity, oldVal[0], oldVal[1], oldVal[2], oldVal[3]) \
						+ self.log_prior(oldVal[0], oldVal[1], oldVal[2], oldVal[3])
				lpNew = self.log_likelihood(ADC, cellularity, newVal[0], newVal[1], newVal[2], newVal[3]) \
						+ self.log_prior(newVal[0], newVal[1], newVal[2], newVal[3])
				if np.log(np.random.rand()) < lpNew - lpOld:
					samps[iter+1, :, i] = newVal
				else:
					samps[iter+1, :, i] = oldVal
        
		#Remove Burn-In
		samps = samps[n_burn::, :]
        
		#Trim the samples
		samps = samps[0::n_trim, :]
        
		self.samples = samps

class MCMC_sADC_vs_porosity(object):
	
	"""
		A MCMC fitting toolbox for a model relating histology-derived porosity,
		\epsilon, with histology-simulated sADC:
		
		\epsilon = \left(\frac{sADC}{D_{0}}\right)^{\frac{1}{2\tau}} + \eta
		
		Model Parameters to be fit:
		D_{0} = Diffusion coefficient of diffusing compartment (in x10^-3 mm^2/s)
		\tau = Tortuosity exponent (dimensionless)
		\eta = Noise: \eta ~ N(0, \sigma_{\eta})
		"""
	def __init__(self):
		"""
		Parameters
		----------
		sample : Array of shape (n_samples, 2, n_initial)
				 The MCMC samples generated for the model data
				 n_samples and n_inits are defined in the call to 'fit'
			
		Returns
		-------
		None
		"""
		self.samples = None
	
	def model(self, sADC, tort):
		"""
		Returns an estimate of the porosity for given input sADC and parameter values
		
		Parameters
		----------
		sADC : Array of shape (n_data)
			   The sADC for which the porosity should be calcaulted
		
		tort : float
			   The tortuosity exponent (tort = 0.5 represent a linear fit)
		
		Returns
		-------
		porosity : Array of shape (n_data)
		"""
		return np.power(sADC/3e-3, 1.0/(2*tort))
    
	def log_prior(self, tort, sd):
		"""
		Returns the log-prior for the input model parameters.
		
		Parameters
		----------
		tort : float
			   The tortuosity exponent (tort = 0.5 represent a linear fit)
		
		sd : float
			 The noise standard deviation for the porosity measurements
		
		Returns
		-------
		log_prior : float
		"""
		lp = 0.0
		if tort < 0:
			lp += -10e-99
		lp += -2.0*np.log(sd)
		return lp
    
	def log_likelihood(self, sADC, porosity, tort, sd):
		"""
		Returns the log-likelihood of an array of porosity measurements for given
		input sADC measurements.
		
		Parameters
		----------
		sADC : Array of shape (n_data)
			   The sADC values (the abscissa)
		
		porosity : Array of shape (n_data)
				   The porosity values (the ordinate)
		
		tort : float
			   The tortuosity exponent (tort = 0.5 represent a linear fit)
		
		sd : float
		     The noise standard deviation for the cellularity measurements
		
		Returns
		-------
		log_likelihood : float
		"""
		return np.sum(np.log(1.0/np.sqrt(2*np.pi*sd**2)) - 0.5*(porosity - self.model(sADC, tort))**2/sd**2)
    
	def fit(self, sADC, porosity, initial_values = None, n_samples = 1000, n_burn = 10000, n_trim = 100):
		
		"""
		Fit the model parameters for given input ADC and cellularity data by
		generating a given number of samples from the posterior distribution using
		a MCMC sampler.
		
		The fitting routine will automatically remove and trim the MCMC samples by
		specified burn-in and thinning numbers respectively.
		
		Parameters
		----------
		sADC : Array of shape (n_data)
			   The sADC values (the abscissa)
		
		porosity : Array of shape (n_data)
				   The porosity values (the ordinate)
		
		initial_values : Array of shape (n_initial, 2), optional
						 The initial parameters at which to start the MCMC sampling
		
		n_samples : int, optional
					The number of samples to generate (after trimming)
		
		n_burn : int, optional
				 The number of burn-in samples to remove from beggining of the
		         MCMC trace
		
		n_trim : int, optional
				 This the data by this amount.  Set to 1 if no trimming is desired.
		
		Returns
		-------
		None
		"""
		
		n_total = n_burn + n_samples * n_trim

		if initial_values is None:
			initial_values = np.array([[0.5, 0.05]])

		samps = np.zeros((n_total, 2, len(initial_values)))
		for i in range(len(initial_values)):
			samps[0, :, i] = initial_values[i, :]
			
		steps = np.array([0.0001, 0.00001])
		for iter in range(n_total-1):
			if iter % (n_trim*10) == 0:
				print iter/n_trim + 1, '/', n_samples
			for i in range(len(initial_values)):
				oldVal = samps[iter, :, i]
				newVal = oldVal + np.random.randn(2)*steps
				lpOld = self.log_likelihood(sADC, porosity, oldVal[0], oldVal[1]) + self.log_prior(oldVal[0], oldVal[1])
				lpNew = self.log_likelihood(sADC, porosity, newVal[0], newVal[1]) + self.log_prior(newVal[0], newVal[1])
				if np.log(np.random.rand()) < lpNew - lpOld:
					samps[iter+1, :, i] = newVal
				else:
					samps[iter+1, :, i] = oldVal

		#Remove Burn-In
		samps = samps[n_burn::, :, :]

		#Trim the samples
		samps = samps[0::n_trim, :, :]

		self.samples = samps
