# Supplementary material for: Non-Invasive Prostate Cancer Characterization with Diffusion-Weighted MRI: Insight from In silico Studies of a Transgenic Mouse Model
Source: Front Oncol. 2017 Dec 1;7:290. doi: 10.3389/fonc.2017.00290 (PMC5717839; doi:10.3389/fonc.2017.00290)
Supplement: Supplementary file 1 [file Data_Sheet_1.ZIP › Data Sheet 1/data_and_code/README.txt]

To run this code please use the following on the command line:

> python data_analysis.py

This will create a new subdirectory called ‘stats_results’ where the results will be exported (~30 mins operation time depending on your computer).

Please ensure you have the following 3rd party libraries installed:

 - NumPy
 - SciPy
 - Scikit-Learn
 - PIL
 - matplotlib
 - PyDicom
